# Supplementary material for: Development of a machine learning-based mortality prediction model for patients with mental disorders and COVID-19
Source: Front Cell Infect Microbiol. 2026 May 26;16:1815218. doi: 10.3389/fcimb.2026.1815218 (PMC13246709; doi:10.3389/fcimb.2026.1815218)
Supplement: Supplementary file 1 [file DataSheet1.csv]

	0	1
AST	100	100
CREA	52.9935532806575	52.9935532806575
ALT	45.9877411169042	45.9877411169042
CH	42.0780112020524	42.0780112020524
Severityatadmission	39.2342979409322	39.2342979409322
Lymph	38.9063514001799	38.9063514001799
GGT	38.002039127502	38.002039127502
LDL	35.2973725774862	35.2973725774862
Drug	34.680986898718	34.680986898718
CRP	34.6120918255603	34.6120918255603
ALP	34.0182892695052	34.0182892695052
GLU	32.4510115753754	32.4510115753754
PCT	27.8628077689158	27.8628077689158
ALB	26.7609071596832	26.7609071596832
HDL	26.2058791913708	26.2058791913708
TG	25.4711432152743	25.4711432152743
APTT	25.1823339880553	25.1823339880553
BMI	25.0069961692638	25.0069961692638
PT	22.0925280489699	22.0925280489699
Age	18.1381942236029	18.1381942236029
TBIL	17.7410760170198	17.7410760170198
Neut	16.6246328625679	16.6246328625679
eGFR	15.7107751776374	15.7107751776374
Vaccinationdoses	13.750906961814	13.750906961814
Kidneydisease	11.7711762939719	11.7711762939719
Concomitanthormonetherapy	11.6005739970404	11.6005739970404
Cardiocerebraldiseases	11.5985171135286	11.5985171135286
Gender	10.6491356407083	10.6491356407083
Hypertension	10.013249335825	10.013249335825
Diabetes	8.42953629418417	8.42953629418417
Antibiotics	8.38614041291286	8.38614041291286
Primarymalignanttumor	7.53700373433736	7.53700373433736
Chronicrespiratorydiseases	6.11692425106879	6.11692425106879
Autoimmunediseases	3.96960294186783	3.96960294186783
Hepatopathy	0	0
